# Supplementary material for: Mechanism of Impatiens glandulifera Royle Allelopathy to Sinapis alba L. and Raphanus sativus L. Germination Is Through Oxidative Stress
Source: Plants (Basel). 2025 Sep 18;14(18):2901. doi: 10.3390/plants14182901 (PMC12473229; doi:10.3390/plants14182901)
Supplement: Supplementary file 1 [file plants-14-02901-s001.zip]

Archive with 1 entries (1 files):
- plants-3823191-supplementary.pdf
